# Supplementary material for: Rad52 mediates class-switch DNA recombination to IgD
Source: Nat Commun. 2022 Feb 21;13:980. doi: 10.1038/s41467-022-28576-2 (PMC8861003; doi:10.1038/s41467-022-28576-2)
Supplement: Supplementary file 3 — Source Data [file 41467_2022_28576_MOESM3_ESM.xlsx]

## Sheet: Figure 2
Fig. 2 | Identification of stimuli inducing CSR to IgD and S- junctions in mouse and human B cells.
a, Analysis of recombined S-, S-S1, S-S3, S-S and S-S DNA by nested PCR followed by Southern-blotting.
b, Analysis of recombined S- DNA in human B cells by nested PCR followed by Southern-blotting.
c, Quantification of germline/post-recombination I-C transcripts, post-recombination I-C1, I-C and I-C transcripts.
Im-Cm			Im-Cd			Im-Cg1			Im-Ca			Im-Ce
Nil	LPS+IL-4	LPS+TGF-b+RA	Nil	LPS+IL-4	LPS+TGF-b+RA	Nil	LPS+IL-4	LPS+TGF-b+RA	Nil	LPS+IL-4	LPS+TGF-b+RA	Nil	LPS+IL-4	LPS+TGF-b+RA
0.103898	0.0919807	0.0722029	0.0560478	0.0176542	0.0405708	0.000677927	0.0689265	0.0028979	0.000183912	0.00104447	0.00649661	0.000402835	0.00136873	0.000199495
0.0789908	0.0465768	0.08095	0.0465135	0.00371069	0.0233357	0.000628389	0.0631406	0.00173308	6.1789e-05	0.000117077	0.00456716	1.1068e-05	0.000983383	5.1582e-05
0.0873897	0.107868	0.091482	0.0443995	0.00258266	0.0168501	0.000618061	0.0620809	9.70719e-05	0.00143185	0.00012137	0.00221161	1.90735e-06	0.00180922	5.28512e-05

## Sheet: Figure 3
Fig. 3 | Mouse and human S- DNA recombination junctions contain microhomologies and somatic mutations.
a, The length and numbers of nucleotide overlaps (microhomologies) in intra-deletions, S-, S-S1 and S-S1junctional DNAs.													c, Somatic point-mutations in S and  regions abetting recombined SDNA junctions in IgD class-switched human and mouse B cells in vivo and in vitro.
Human tonsil B cells (in vivo)				Human blood B cells (CpG+IL-2+IL-21)		Mouse spleen B cells (in vivo)				Mouse B cells (LPS+IL-4)			Human tonsil B cells (in vivo)						Human blood B cells (CpG+IL-2+IL-21)						Mouse spleen B cells (in vivo)						Mouse B cells (LPS+IL-4)
Intra-sd	Sm-sd	Sm-Sg1	Sm-Sa1	Sm-sd	Sm-Sg1	Intra-sd	Sm-sd	Sm-Sg1	Sm-Sa	Sm-sd	Sm-Sg1		Mutation frequency (Changes/base)		Mutations per transcript	Proportion among total sequences			Mutation frequency (Changes/base)		Mutations per transcript	Proportion among total sequences			Mutation frequency (Changes/base)		Mutations per transcript	Proportion among total sequences			Mutation frequency (Changes/base)		Mutations per transcript	Proportion among total sequences
13	11	0	4	13	3	12	5	0	3	0	3		Sm	sd		Sm	sd		Sm	sd		Sm	sd		Sm	sd		Sm	sd		Sm	sd		Sm	sd
13	11	0	4	13	2	10	3	0	4	3	2		0.00722892	0.0244648	0	0.365079	0.320755		0.0030303	0.00478469	0	0.164835	0.11215		0.00862069	0.0126582	0	0.323077	0.25		0	0.013289	0	0.169014	0.119403
10	11	0	4	10	2	10	4	0	2	7	2		0	0.0153257	1	0.349206	0.415094		0.0030303	0.0143541	1	0.21978	0.383178		0.00862069	0.035443	1	0.215385	0.205882		0	0.0454546	1	0.183099	0.164179
13	11	0	4	11	2	10	3	0	1	4	2		0	0	2	0.126984	0.0943396		0.0030303	0.0191388	2	0.0989011	0.168224		0.0172414		2	0.2	0.235294		0.00645161	0.01	2	0.112676	0.19403
13	11	0	3	11	2	10	3	0	4	1	2		0.00510204	0	3	0.0952381	0.0754717		0.0031348	0.0191388	3	0.164835	0.0841121		0.0106383	0.00589971	3	0.138462	0.102941		0.0179949	0.00892857	3	0.0422535	0.0746269
10	11	0	3	11	2	5	3	1	0	1	1		0.00510204	0.0153257	4	0.031746	0.0566038		0.0155763	0.00909091	4	0.10989	0.121495		0.0112867	0.00917431	4	0.0461538	0.0588235		0.0257069	0.0199336	4	0.183099	0.0298507
8	10	0	3	8	2	10	3	0	3	6	1		0.0060241	0	5	0	0		0.00934579	0.00909091	5	0.0989011	0.0560748		0	0.0227848	5	0.0307692	0.0294118		0.0102828	0.0166113	5	0.0704225	0.0746269
13	9	0	3	7	2	9	4	0	0	5	1		0.00613497	0	6	0	0		0.0155763	0.0046729	6	0.021978	0.00934579		0.00451467	0.0303798	6	0.0153846	0.0441176		0.00771208	0.0185185	6	0.0704225	0.0298507
13	8	3	3	6	1	9	8	0	2	2	1		0.00321543	0	7	0.015873	0.0188679		0	0.054054	7	0.032967	0.0186916		0.0158013		7	0.0153846	0.0294118		0.0102828	0.0166113	7	0.0422535	0.0447761
8	8	0	3	7	1	9	4	0	0	5	1		0.0096463	0	8	0	0.0188679		0	0	8	0.010989	0.00934579		0.00564972	0.020649	8	0.0153846	0		0.0128535	0	8	0.0422535	0.104478
13	8	0	2	7	1	9	6	0	0	0	1		0.00643087	0	9	0	0		0	0.0138889	9	0.032967	0.00934579		0.00564972	0.00662252	9	0	0.0147059		0.0154242	0.00952381	9	0	0.0149254
6	8	3	2	7	1	9	4	0	0	6	1		0.00643087	0	10	0	0		0.00813008	0	10	0.021978	0		0.00282486	0	10	0	0		0.0154242	0.00952381	10	0.028169	0.0597015
7	8	0	2	7	0	8	3	0	0	7	1		0.0096463	0.0046729	11	0	0		0	0	11	0	0		0.0057971	0	11	0	0		0.0179949	0.0275862	11	0.0422535	0
8	7	2	2	5	0	8	5	0	2	2	1		0.0096463	0.0046729	>12	0.015873	0		0	0	>12	0.021978	0.0280374		0.00289855	0.00943396	>12	0	0.0294118		0.0205655	0.0267559	>12	0.0140845	0.0895522
15	7	0	2	5	0	8	4	0	6	3	1		0.0096463	0.0046729					0.00197628	0					0	0					0.0282776	0.0266667
4	7	4	2	5	0	8	7	0	4	6	0		0.0128617	0.0046729					0.00197628	0					0	0					0.0174927	0.0333333
13	7	1	2	4	0	8	7	2	0	3	0		0.0128617	0.0046729					0.00197628	0					0	0.00759494					0.0120846	0.024735
6	7	0	2	4	0	8	7	1	0	8	0		0	0.0046729					0.00197628	0					0						0.0120846	0.0241379
4	6	0	2	4	0	8	9	1	2	1	0		0	0.0046729					0.00395257	0.0188679					0	0					0.0124224	0.0466667
7	6	0	2	4	0	8	6	0	0	10	0		0	0.0046729					0.00395257	0					0.00847458	0.00393701					0.0120482	0.0429043
10	6	0	2	4	0	4	6	0	1	7	0		0	0.0046729					0.00592885	0.00747664					0.00847458	0.0127388					0.0331325	0.00327869
10	5	0	2	4	0	4	6	0	0	2	0		0.0448718	0.0046729					0.00988142	0.0553505					0.00847458	0					0.0161812	0
10	4	4	2	4	0	8	8	0	0	7	0		0.0244755	0.0046729					0.00790514	0.00373832					0.00847458	0					0.00653595	0.00655738
3	4	0	2	4	0	8	7	0	0	8	0		0.00515464	0.0046729					0.00988142	0.0536044					0.0112994	0					0.00662252	0.00655738
14	4	3	2	4	0	7	2	0	0	2	0		0	0.0046729					0.0158103	0.0074813					0.00323625	0					0.0124224	0.00327869
16	4	1	2	3	0	7	2	0	0	7	0		0	0.00934579					0.013834	0.00997506					0.00647249	0					0.0033557	0.00664452
15	4	0	2	3	0	7	2	3	0	6	0		0	0.00934579					0.0177866	0.00257732					0.00647249	0					0.00790514	0.00664452
13	3	0	1	3	0	7	2	1	0	6	0		0.00515464	0.0140187					0	0.00515464					0.00647249	0.0152672					0.00790514	0
6	3	0	1	3	0	7	6	4	0	8	0		0.00515464	0.0140187					0.00606061	0.00282486					0.00647249	0.0183823					0.00900901	0
8	2	0	1	3	0	7	6	1	0	6	0		0.0103093	0					0	0.00287356					0.00970874	0					0	0.00664452
13	13	1	0	2	3	7	4	4	0	6	0		0.0154639	0.00714286					0.0167866	0.00287356					0	0.00589971					0.0045045	0.00664452
13	5	2	0	2	2	6	6	0	2	1	0		0	0.00714286					0.0030303	0.00287356					0	0					0.0045045	0.00664452
7	4	0	0	2	2		6	1	8	1	2		0	0					0.0030303	0.00287356					0	0					0	0.00664452
12	4	0	0	2	1		6	4	4	1	0		0	0.00714286					0.0030303	0.00574713					0	0					0.018018	0.00332226
6	4	0	0	2	1		5	4	0	2	0		0	0.00714286					0	0.00574713					0.00323625	0.0208333					0	0.00664452
8	4	0	0	2			5	0	0	3	0		0	0					0	0.00862069					0.00323625	0.0187166					0	0.00332226
13	4	0	0	2			6		3	2			0	0.00714286					0	0.0144509					0.00323625	0.0100334					0	0.00996678
	2	1	0	2			6		3	8			0.00613497	0.0614035					0.0229592	0.0143678					0.00323625	0.00589971					0.0045045	0.00347222
	2	0	0	1			6		1				0.00613497	0.00714286					0.00302115	0.00862069					0.00323625	0.0117994					0.0135135	0.0233333
	2	0	0				6		3				0.00613497	0.00714286					0.00280899	0.0114942					0.00323625	0.0119761					0.0045045	0.0333333
	2	0	0				6		0				0.00613497	0					0.0306122	0.0114942					0.00647249	0.00320513					0.0045045	0.0109091
	10	3	0				6		1				0.00613497	0					0.00280112	0.0143678					0.00970874	0					0.0045045	0.0177305
	3	0	0				4		0				0.00613497	0					0.00280112	0.0201149					0.00970874	0.0140845					0.0205655	0.0361011
	7	0	0				4		0				0	0.0275229					0.0140449	0.0229885					0.00970874	0.0140845					0.013369	0.031579
		0	0				5		2				0	0.0275229					0.0030303	0.0373563					0.00647249	0.0140845					0.0375335	0.0436242
		0	0				4		0				0	0.045977					0	0.0220126					0	0.0140845					0.0107239	0.0363636
		0	0				6		0				0	0					0.0030303	0.0283019					0.012945	0.00506329					0.0080429	0.0535117
		0					6		0				0	0.0263158					0.0030303	0.00716846					0.00970874	0.00506329					0.0107239	0.0517241
		6					4		3				0	0.0263158					0.00909091	0.00362319					0.0161812	0.00506329					0.0134048	0.0344828
		2					6		3				0.0181818	0.0263158					0.0124611	0.00362319					0.0130719	0.00506329					0.0134048	0.0541667
		0							2				0.0363636	0					0.00996678	0.00724638					0	0.00759494					0.0160858	0.0592593
		0							0				0.0181818	0.0217391					0.0125392	0.0192308					0	0.0101266					0.0187668	0.0384615
		0							0				0	0					0.00940439	0.0192308					0.0194175	0.0101266					0.0214477	0
		0							0				0.0196078	0.00617284					0.0125	0.0192308					0	0.00506329					0.00458716	0.0186916
		4							0				0						0.009375	0.00772201					0.02589	0.0151899					0	0.0597015
		0											0.0196078						0.00625	0.00909091					0	0.00759494					0.0120482	0.0280374
		1											0.0196078						0.009375	0.00454545					0.0077821	0.01					0.019544	0.0176991
													0.0196078						0.009375	0.00454545					0	0.00716846					0.013245	0
													0.0196078						0.015625	0.00454545					0	0.00716846					0.00326797	0
													0.0196078						0.0125	0.00454545					0	0.0117647					0.00662252	0.00952381
													0.0196078						0.009375	0.00454545					0	0.0117647					0.0045045	0.00925926
													0.0196078						0.015625	0.00454545					0	0.00884956					0	0.00925926
													0.0196078						0.00625	0.00909091					0.00395257	0.0194805					0.0045045	0.0196078
													0.0196078						0.00625	0.00909091					0.00358423	0.00518135					0.0469484	0
																			0.0125	0.0181818					0.00716846	0.00558659					0.0210526	0.0588235
																			0.009375	0.00909091					0	0.00591716					0.0493273	0.0550459
																			0.0125	0.0134529						0.0103627					0.0141844	0.0454546
																			0.00946372	0.00829876						0.0254237					0	0.03
																			0.009375	0.0139535						0.00847458					0.00675676
																			0.01875	0.0187793						0.010101					0
																			0.009375	0						0.0185185					0
																			0.0125	0.00829876						0					0.0116279
																			0.015625	0.0183486
																			0.0220126	0.00416667
																			0.0124611	0.00416667
																			0.031348	0.0141509
																			0.00668896	0.00485437
																			0.0289389	0.00934579
																			0.0403727	0
																			0.00383142	0.00465116
																			0.0229885	0.00520833
																			0	0.00735294
																			0	0.00518135
																			0	0.00724638
																			0	0
																			0.00934579	0.00746269
																			0.00623053	0.00956938
																			0.0515464	0.00609756
																			0.009375	0.00609756
																			0.0123077	0.0202703
																			0.015625	0.027027
																			0.00980392	0.00606061
																				0.00606061
																				0.00588235
																				0.00588235
																				0.0188679
																				0.0165289
																				0.00806452
																				0.0129032
																				0.0405405
																				0.0117647
																				0.00653595
																				0.0272109
																				0.0272109
																				0.0108696
																				0.00729927
																				0.00719424
																				0.0108696

## Sheet: Figure 4
Fig. 4 | Rad52 mediates S- DNA recombination leading to IgD secretion.
a, Analysis of recombined S-, S-S1, S-S and S-S DNAs in mouse Rad52+/+, Rad52–/– and Aicda–/– naïve IgM+IgD+ B cells by nested PCR followed by Southern-blotting.

## Sheet: Figure 5
Fig. 5 | Rad52 deletion ablates in vivo Sm-sd DNA recombination and reduces IgD production.
a, Recombined S-, S-S1, and S-S DNAs in spleen, mesenteric lymph nodes (MLN) and Peyer’s patches B cells.
b, length of microhomologies								c, Serum total Ig
Rad52+/+ mice (in vivo)				Rad52-/- mice (in vivo)				IgM (mg eq/ml)			IgD (ng eq/ml)			IgG1 (mg eq/ml)			IgA (mg eq/ml)
Sm-sd	Sm-Sg1	Sm-Sa		Sm-sd	Sm-Sg1	Sm-Sa		Rad52+/+	Rad52-/-		Rad52+/+	Rad52-/-		Rad52+/+	Rad52-/-		Rad52+/+	Rad52-/-
5	0	3		N/D	2	3		223.25	273.16		134.36	45.15		265.01	278.4		23.918	41.617
3	0	4			2	1		288.31	223.42		157.3	74.87		167.41	272.91		30.751	33.586
4	0	2			2	0		335.75	191.99		203	21.37		246.61	601.36		38.236	47.639
0	0	1			1	0		354.58	268.89		144.7	62.8		258.58	417.44		20.69	29.83
3	0	4			1	0		442.49	447.3		118.4	39.76		390.92	740.46		22.76	32.79
3	1	0			0	0		411.19	495.53					322.59	989.67		26.23	42.32
1	0	3			0	0		417.63						425.59	613.21
1	0	0			0	1		425.74							1589.57
8	0	2			0	0
1	0	0			0	0
1	0	0			0	0		d, BALF total Ig
4	0	0			0	0		IgM (mg eq/ml)			IgD (ng eq/ml)			IgG1 (mg eq/ml)			IgA (mg eq/ml)
3	0	0			0	1		Rad52+/+	Rad52-/-		Rad52+/+	Rad52-/-		Rad52+/+	Rad52-/-		Rad52+/+	Rad52-/-
1	0	2			0	0		1.93065	1.31856		173.67	41.86		0.76	1.44		0.4272	0.8396
1	0	6			0	1		1.02825	1.85372		363.72	17.21		0.91	2.58		0.9295	0.9291
7	0	4			0	1		0.988	1.9267		234.455	26.28		0.56	1.59		0.47134	1.3731
7	2	0			0	1		2.33759	2.12807		208.84	19.76		0.85	1.71		1.255	1.355
7	1	0			0	0		1.06355	1.80357		121.8			1.17	1.66		0.27	0.55
9	1	2			0	1		1.87115	2.39338		178.36			0.15	0.99		0.35	0.58
1	0	0			0	1											0.1	0.52
0	0	1			0	0
6	0	0			0	0		e, Serum OVA-binding Ig
8	0	0			0	1		IgM (RU)			IgD (RU)			IgG1 (RU)			IgA (RU)
7	0	0			0	2		Rad52+/+	Rad52-/-		Rad52+/+	Rad52-/-		Rad52+/+	Rad52-/-		Rad52+/+	Rad52-/-
2	0	0			0	0		29789	27507		28.49	23.13		16773.5	18526.2		384.9	706.8
2	0	0			0	0		13938	14785		26.85	8.342		9836	19706.6		663.2	1522
2	3	0			0	0		20544	21477		50.9	19.29		14363.6	16311.6		228	363.5
2	1	0			0	0		32908	26668		59.5	16.26		11391.6	22664.4		289.3	740.7
2	4	0			0	0					28.75	20.72		4946.3	25762.9		416.7	760.5
2	1	0			0	0					62.16	13.34		13790.7
4	4	0			0						27.6	21.35
2	0	2			3							19.4
6	1	8			2
6	4	4			2
5	4	0			1			f, Fecal total Ig
5	0	0			0			IgM (mg eq/ml)			IgD (ng eq/ml)			IgG1 (mg eq/ml)			IgA (mg eq/ml)
6		3			0			Rad52+/+	Rad52-/-		Rad52+/+	Rad52-/-		Rad52+/+	Rad52-/-		Rad52+/+	Rad52-/-
6		3			0			3.3	3.22		169	81.6		1.71	3.63		16.35	18.08
6		1			0			2.7	1.95		157	80		1.09	2.14		13.62	15.11
6		3						2.12	3.15		137.661	52.5048		1.08	2.5		15.5	23.67
6		0						3.11	2.03		164.108	59.6992		0.67	2.05		5.94	13.32
6		1										55.7112					4.21	42.71
4		0															8.72	10.62
4		0															9.94	13.15
5		2															7.3	9.52
4		0															5.98
2		0
6		0
4		3
2		3
6		2
6		0
2		0
2		0
6		0
6
2
6
2
4
6
6
2
6
0
5
2
2
2
3
3
4
4
2
2

## Sheet: Figure 6
Fig. 6 | Rad52 is phosphorylated and recruited to S and  in B cells induced to undergo IgD CSR.
a. Expression of Aicda, Rad52, Ku70 and Ku86 (qRT-PCR)							b, Expression of Rad52, phosphorylated Rad52 (p-Rad52), AID, Ku70, Ku86, and β-Actin proteins in mouse B cells stimulated with LPS plus IL-4
Time (h)	0	24	48	72	96
Aicda	0.1	13.3893	611.295	1023.25	876.722
	0.1	17.7105	568.42	1043.37	929.656
	0.1	12.0682	624.169	991.139	883.787
Rad52	1	0.4932	0.3316	0.1825	0.2044
	1	0.607	0.4012	0.2783	0.288
	1	0.2894	0.232	0.2067	0.2408
Ku70	1	1.30615	3.28488	1.8884	1.4939
	1	1.56045	2.56308	2.2301	1.7161
	1	1.11185	3.40668	1.7767	1.3916
Ku86	1	0.91	2.7818	1.0267	0.7676
	1	1.0408	3.2869	1.3101	0.8299
	1	0.8091	2.36673	0.9501	0.7052
c, Expression (qRT-PCR).
Time (h)	0	24	48	72	96
AICDA	0.1	180.667	547.109	2527.8	1860.32
	0.1	195.992	578.479	2718.24	2057.71		e, Rad52 recruitment (ChIP).
	0.1	174.342	5209.74	2349.36	1656.93		Sm				sd				Sg1				Sa
RAD52	1	0.2966	0.2155	0.1585	0.2525		Nil	LPS	LPS+IL-4	LPS+TGF-b+RA	Nil	LPS	LPS+IL-4	LPS+TGF-b+RA	Nil	LPS	LPS+IL-4	LPS+TGF-b+RA	Nil	LPS	LPS+IL-4	LPS+TGF-b+RA
	1	0.33223	0.24303	0.19268	0.25373		0.00749312	0.190278	0.346	0.092	0.00815868	0.0985181	0.396	0.005	0.00754663	0.101786	0.246	0.0426667	0.0025415	0.0019061	0.0072645	0.128355
	1	0.23097	0.15797	0.12732	0.20127		0.0153668	0.126546	0.131	0.202	0.0173785	0.0269714	0.342	0.072	0.0408778	0.0139489	0.138667	0.0666667	0.00931225	0.0177097	0.006447	0.141826
KU70	1	3.2383	0.9759	0.5459	0.6781		0.0175316	0.0101282	0.135	0.01	0.0842112	0.0144691	0.241	0.019	0.0278595	0.00850182	0.153333	0.056	0.0044215	0.0133358	0.00847475	0.14557
	1	3.3737	1.1084	0.6281	0.8044			0.141735		0.006				0.007				0.01
	1	2.8029	0.8134	0.4337	0.4918
KU86	1	8.3751	2.7948	1.8034	1.7641		f, Ku70/Ku86 recruitment (ChIP).
	1	6.3347	2.4421	1.2816	1.5798		Sm				sd				Sg1				Sa
	1	9.5149	3.4475	1.3816	1.3484		Nil	LPS	LPS+IL-4	LPS+TGF-b+RA	Nil	LPS	LPS+IL-4	LPS+TGF-b+RA	Nil	LPS	LPS+IL-4	LPS+TGF-b+RA	Nil	LPS	LPS+IL-4	LPS+TGF-b+RA
							0.0310991	0.147751	0.596809	0.0715008	0.0509144	0.1867	0.0171896	0.0788276	0.0231221	0.0922443	0.297144	0.0524348	0.0214446	0.0449677	0.0269352	0.425677
d, Rad52 recruitment to sd (ChIP).							0.0133928	0.0837977	0.25346	0.0595502	0.00143831	0.00643584	0.0034676	0.0130813	0.0146093	0.0995526	0.172777	0.124111	0.00537247	0.0568685	0.0103034	0.193705
Rad52+/+			Rad52-/-				0.0351417	0.0715744	0.151139	0.0125436	0.000489386	0.00100073	0.000177155	0.000363865	0.0300045	0.0422173	0.337849	0.104874	0.0420664	0.0113229	0.00968339	0.17186
0.141106	0.352184	0.29658	0.0138821	0.020184	0.036587		0.0166329	0.0508683	0.0945565	0.0345494	0.00169682	0.00559411	0.00368935	0.0102951	0.0360011	0.0181191	0.11398	0.032067	0.0239034	0.109899	0.129146	0.258057

## Sheet: Figure 7
Fig. 7 | Stimuli inducing S- DNA recombination downregulate ZFP318/Zfp318 in human and mouse B cells.
c				d			e					f
Zfp318 transcripts (qRT-PCR)				Zfp318 transcripts (mRNA-Seq, RPKM)			Zfp318 protein (MFI)					Zfp318 transcripts (qRT-PCR)			IgD (ngeq/ml)
Nil	LPS+IL-4	LPS+TGF-b+RA		Nil	LPS+IL-4		Baseline	Nil	LPS+IL-4	LPS+TGF-b+RA		CpG+IL-2+IL-21	CpG+IL-4+IL-21		CpG+IL-2+IL-21	CpG+IL-4+IL-21
1.22	0.121879	2.77842		3130	770.205		310	6814	1466	10996
0.84	0.148529	2.89522		4332	813.201		289	7148	574.5	9855.67
0.94	0.119229	2.66162		3308	665.93		318	6588	773.3	9963
				4163	813.357
g			h			k
Human ZFP318 transcripts (mRNA-Seq, RPKM)			Human ZFP318 protein (MFI)			Zfp318 expression (qRT-PCR)
CD27-IgM+IgD+	CD27+IgM-IgD+		IgM+IgD+	IgM-IgD+		Nil			LPS+IL-4			LPS+TGF-b+RA
3855.26	1549.13		421	235		Rad52+/+	RAD52-/-	Aicda-/-	Rad52+/+	RAD52-/-	Aicda-/-	Rad52+/+	RAD52-/-	Aicda-/-
4041.45	1562.04		452	231		1	1.24	1.26	0.0821	0.08154	0.1325	3.032	3.254	3.5451
3962.97	1528.78		290	163		0.9214	1.1365	1.2265	0.1002	0.09965	0.1447	3.3214	3.3587	3.8147
			267	198		1.1786	1.3358	1.3254	0.0926	0.1238	0.16325	2.6587	3.2547	3.7645
a.				f,					h,			j,

## Sheet: Figure 8
Fig. 8 | RAD52 is required for Sm-sd DNA recombination in human B cells.
a, Recombined S- and S-S1 DNA in the RAD52 siRNA or Scra siRNA transfected human B cells.
b, Expression of RAD52 and AICDA transcripts in human B cells transfected with RAD52-specific or scrambled siRNA.
RAD52 expression		AICDA expression
Scra siRNA	RAD52 siRNA	Scra siRNA	RAD52 siRNA
1.123	0.3237	0.8269	0.9152
0.8769	0.2091	1.1531	1.0183
1.0156	0.3645	1.0213	0.9418
c. Expression of RAD52 and AID proteins were analyzed 72 h after siRNA transfection by specific immunoblotting.
d, Expression of VHDJH-Cm and VHDJH-Cs transcripts as analyzed by semi-quantitative RT-PCR
e. RAD52 is recruited to  region DNA in human B cells undergoing CSR to IgD.
RAD52 recruitment (ChIP)
Blood B cells				Tonsil B cells
Sm		sd		Sm		sd
Nil	CpG+IL-2+IL-21	Nil	CpG+IL-2+IL-21	IgD+IgM+	IgD+(IgM+, IgM-)	IgD+IgM+	IgD+(IgM+, IgM-)
0.0151642	0.043699	0.000509525	0.000891456	0.0151642	0.17756	0.000297972	0.000805649
0.00832177	0.129288	0.000306911	0.00138975	0.00832177	0.129288	0.000238564	0.000778045
0.00202175	0.09877	0.000539408	0.00149958	0.00202175	0.142075	0.000424094	0.00059978
				0.00189391			0.0010269

## Sheet: Figure 9
Fig. 9 | B cells undergoing CSR to IgD differentiate to IgD-producing plasmablasts/plasma cells.
c, Recombined S- and S-S DNA in two IgD+ myelomas and one IgA+ myeloma as analyzed by nested long-range PCR followed by Southern-blotting using indicated probes.

## Sheet: Figure 10
Figure 10 | p-Rad52 expression, CSR to IgD and anti-nuclear antigen IgD autoantibodies in lupus mice and patients.
a. Concentrations of total, and dsDNA-, RNA-, histone- or RNP/Sm-binding IgD in healthy human subjects and SLE patients
Serum IgD in healthy humans and SLE patients											h. Length of microhomologies (nt) in S-S junctions of MRL/Fas(lpr/lpr) mice
Total IgD (mgeq/ml)		dsDNA-binding IgD (RU)		RNA-binding IgD		Histone-binding IgD (RU)		RNP/Sm-binding IgD (RU)			Length of microhomologies (nt) in MRL/Fas(lpr/lpr) mice
Healthy humans	SLE patients	Healthy humans	SLE patients	Healthy humans	SLE patients	Healthy humans	SLE patients	Healthy humans	SLE patients		Sm-sd	Sm-Sg1	Sm-Sa
0.081	3.94	18.9	20.67	8.87	16.3	3.79	20.48	15.01	14.71		10	1	0
1.84	8.64	8.67	23.99	9.29	13.7	4.49	21.57	12.75	45.03		10	0	0
2.25	9.35	10.41	56.28	8.75	32.94	1.66	12.98	9.01	49.81		10	0	0
1.305	10.28	9.12	165.3	9.5	20.79	2.51	8.735	13.34	14.29		10	0	4
1.22	23.33	9.52	138	11.77	16.94		10	11.61	17.13		10	1	2
0.15	0.43	10.04	24.95	12.28	11.27		36.81	9.147	14.7		10	0	2
14.57	10.54	9.197	24.58						25.41		10	0	0
3.33	9.27	14.13	22.96						34.85		10	0	0
12.83	2.64		26.06						13.29		10	0	0
5.48	2.73										10	0	0
											7	1	2
											7	0	1
b. IgD in C57BL/6 and MRL/Lps mice.											7	0	0
Serum total IgD (ngeq/ml)		Fecal total IgD (ngeq/ml)		BALF total IgD (ngeq/ml)		Serum dsDNA-binding IgD (RU)		Serum histone-binding IgD (RU)			4	0	4
C57BL/6	MRL/Lps	C57BL/6	MRL/Lps	C57BL/6	MRL/Lps	C57BL/6	MRL/Lps	C57BL/6	MRL/Lps		4	3	0
142	865	152	1263	263	963.23	4.1	28.28	3.79	20.48		4	4	5
113	1240	173	1684	231	1243	5.15	41.37	4.485	21.57		4	3	0
163.9	786.9	421.32	1417	187.6	663.8	3.24	17.32	1.66	12.98		3	0	4
		407.98	1811.42			3.22	17.09	2.508	8.735		3	1	0
		565.07	1038.28				25.47		10		3	0	0
		454.34	1360.96						36.81		2	0	0
											2	0	2
											2	1	4
k. Expression of ZFP318 and AICDA transcripts in B cells in healthy human subjects and SLE patients											2	0	0
Humans				Mice							2	0	0
ZFP318		AICDA		Zfp318		Aicda					2	1	1
Health humans	SLE patients	Health humans	SLE patients	C57BL/6	MRL/Fas(lpr/lpr)	C57BL/6	MRL/Fas(lpr/lpr)				1	2	1
0.892456	0.191703	0.8	2.76839	1.18316	0.50913	1.23	3.45				1	2	1
0.402017	0.242935	1.58	8.57194	1.07838	0.525688	0.81	4.21				1	1	0
1.70553	0.486065	0.62	3.68	0.738459	0.592269	1.16	3.35				10	2	1
						0.8					11	0	0
											7	2	5
											6	4	0
i. Somatic point-mutations in S and  regions abetting recombined SDNA junctions in IgD class-switched spleen B cells from 3 MRL/Faslpr/lpr mice											9	2	5
											7	0	8
Mutations (change/base)			Mutations per transcript								8	1	0
Sm	sd			Sm	sd							0	8
0	0.017301		0	0.234375	0.166667							4	0
0	0		1	0.125	0.116667							0	2
0.0134228	0.00346021		2	0.125	0.1							0	5
0.0033557	0.0207612		3	0.21875	0.0833333							4	0
0.00671141	0.0138408		4	0.15625	0.1							0	0
0	0.00346021		5	0.09375	0.166667							4	2
0.0100671	0.00692042		6	0.03125	0.1							8	5
0	0.00692042		7	0	0.0833333							0	0
0.00671141	0		8	0	0.05								0
0	0		9	0	0.0166667								5
0	0.0103806		10	0	0								0
0.0033557	0.00346021		11	0	0.0166667								2
0.0033557	0.0138408		>12	0.015625	0								2
0.0100671	0.0138408												7
0.0033557	0.00692042												0
0.0033557	0.0103806												0
0	0.0140351												0
0.0167785	0.0174216												0
0	0.017301												0
0.00671141	0.0103806												0
0.0102041	0												0
0.0408163	0.0207612												0
0.0136054	0.017301												0
0.00389105	0.017301												0
0	0.017301
0.00390625	0.0242215		c, Expression of VHDJH-Cdm, VHDJH-Cds, VHDJH-Cmm and VHDJH-Cms transcripts in bone marrow (BM), spleen and mesenteric lymph nodes (MLNs) as analyzed semi-quantitative RT-PCR in serial two-fold dilutions of cDNA templates.
0	0.0207612
0.00921659	0.0175439
0.0106952	0.0311419
0.0191083	0.00346021
0.0191083	0.00346021
0.0191083	0.0276817
0.0191083	0.0242215
0.0191083	0.0288809
0.0372671	0.0181159
0	0
0.0318471	0.024735
0.0254777	0.00408998
0.0318471	0.00817996
0.0254777	0.0143149
0.0254777	0.00817996
0.0191083	0.0122699
0.0254777	0.0102249
0.0382166	0.0163599
0.0254777	0.0122699
0.0191083	0.0224949
0.0254777	0.0143149
0.0318471	0.00510204
0.0191083	0.0153061
0.0254777	0.0127551
0.0254777	0
0	0
0	0
0.0318471	0
0.00671141	0.00795756
0	0.00795756
0.0134529	0.00268817
0.0070922	0.00537634
0.03125	0
0.0135135	0.00310559
0.0202703
0.0202703
0.0135135
0
g, Recombined junctional S-, S-S1, and S-S DNAs in bone marrow, spleen, MLNs and Peyer’s patches B cells from C57BL/6 and MRL/Fas(lpr/lpr) mice
j, Expression of phosphorylated Rad52 (p-Rad52), Rad52 and β-Actin proteins in peripheral blood B cells from healthy human subjects and SLE patients as well as B cells from C57BL/6 and MRL/Fas(lpr/lpr) mice
